# Supplementary material for: Supplementation of Extender with Melatonin Improves the Motility, Mitochondrial Membrane Potential, and Fertilization Ability of Cryopreserved Brown-Marbled Grouper Sperm
Source: Animals (Basel). 2024 Mar 24;14(7):995. doi: 10.3390/ani14070995 (PMC11010917; doi:10.3390/ani14070995)
Supplement: Supplementary file 1 [file animals-14-00995-s001.zip]

Archive with 1 entries (1 files):
- animals-2914375-supplementary.pdf
